# Supplementary material for: Coordinated Application of Nitrogen and Sulfur Synergistically Enhances Grain Yield and Grain Protein Concentration of Rice by Regulating Plant Growth
Source: Plants (Basel). 2026 Mar 30;15(7):1058. doi: 10.3390/plants15071058 (PMC13074531; doi:10.3390/plants15071058)
Supplement: Supplementary file 1 [file plants-15-01058-s001.zip]

Archive with 1 entries (1 files):
- plants-4213431-supplementary.pdf
